# Supplementary material for: Renal Involvement in Indolent and Aggressive B-Cell Neoplasms: A Comparative Study of Chronic Lymphocytic Leukemia/Small Lymphocytic Lymphoma and Diffuse Large B-Cell Lymphoma
Source: Curr Oncol. 2026 Jul 14;33(7):420. doi: 10.3390/curroncol33070420 (PMC13408459; doi:10.3390/curroncol33070420)
Supplement: Supplementary file 1 [file curroncol-33-00420-s001.zip]

Archive with 1 entries (1 files):
- curroncol-4334652-supplementary.xlsx
