# Supplementary material for: Renal Involvement in Indolent and Aggressive B-Cell Neoplasms: A Comparative Study of Chronic Lymphocytic Leukemia/Small Lymphocytic Lymphoma and Diffuse Large B-Cell Lymphoma
Source: Curr Oncol. 2026 Jul 14;33(7):420. doi: 10.3390/curroncol33070420 (PMC13408459; doi:10.3390/curroncol33070420)
Supplement: Supplementary file 1 [file curroncol-33-00420-s001.zip › curroncol-4334652-supplementary.xlsx]

## Sheet: Table S1
Supplementary Table S1. Disease-specific characteristics available in the retrospective records
Variable	CLL/SLL (n=14)	DLBCL/HGBL (n=14)	Comment
Rai/Binet stage	Not documented in available retrospective source records (0/14 available)	Not applicable	Rai/Binet stage was not documented in the available retrospective source records for the CLL/SLL cases.
IGHV status	Mutated 9/14 (64.3); unmutated 5/14 (35.7)	Not applicable	Available for all CLL/SLL cases in the source table.
TP53 mutation	Positive 1/14 (7.1); negative 13/14 (92.9)	Not applicable	CLL/SLL molecular/cytogenetic variable.
del(17p)	Positive 1/14 (7.1); negative 13/14 (92.9)	Not applicable	CLL/SLL FISH/cytogenetic variable.
del(11q)	Positive 3/14 (21.4); negative 11/14 (78.6)	Not applicable	CLL/SLL FISH/cytogenetic variable.
del(13q)	Positive 7/14 (50.0); negative 7/14 (50.0)	Not applicable	CLL/SLL FISH/cytogenetic variable.
Trisomy 12	Positive 2/14 (14.3); negative 12/14 (85.7)	Not applicable	CLL/SLL FISH/cytogenetic variable.
Monoclonal component by immunofixation	Positive 3/14 (21.4)	Positive 0/11 (0.0)	Three patients in the DLBCL/HGBL group were not tested.
Prior therapy before renal involvement recognition	Yes 6/14 (42.9); no 6/14 (42.9); unknown 2/14 (14.3)	Yes 4/14 (28.6); no 8/14 (57.1); unknown 2/14 (14.3)	Prior therapy status before renal involvement recognition was abstracted from available hospital records; unknown indicates insufficient documentation.
Richter transformation	Not applicable	No documented Richter transformation in the available DLBCL/HGBL source records	Absence refers to available records; no imputation was performed.
Ann Arbor stage	Not applicable	I/IE 1/14 (7.1); II/IIE 2/14 (14.3); III 3/14 (21.4); IV 8/14 (57.1)	Ann Arbor stage was available for all DLBCL/HGBL cases in the hospital records.
IPI score	Not applicable	0–1: 2/14 (14.3); 2: 3/14 (21.4); 3: 5/14 (35.7); 4–5: 4/14 (28.6)	IPI score was available for all DLBCL/HGBL cases in the hospital records; intermediate-to-high risk cases predominated in the DLBCL/HGBL cohort.
Extranodal sites	Not applicable	Renal/renal hilar involvement by study definition; other sites not consistently available	The present cohort was selected through tissue-confirmed renal/renal hilar involvement.
Cell-of-origin/Hans classification	Not applicable	GCB 5/14 (35.7); non-GCB 9/14 (64.3)	Available for all DLBCL/HGBL cases in the source table.
TP53 abnormality	Not applicable	Abnormal 4/13 (30.8); no clear abnormality 9/13 (69.2); not tested 1/14	DLBCL/HGBL pathological/molecular variable.
MYC expression	Not applicable	High expression 6/13 (46.2); low expression 7/13 (53.8); not tested 1/14	DLBCL/HGBL immunohistochemical variable.
BCL2 expression	Not applicable	High expression 10/13 (76.9); low expression 3/13 (23.1); not tested 1/14	DLBCL/HGBL immunohistochemical variable; DLBCL-12 was corrected back to low BCL2 expression according to the original IHC abstraction.
BCL6 expression	Not applicable	High expression 8/13 (61.5); low expression 5/13 (38.5); not tested 1/14	DLBCL/HGBL immunohistochemical variable.
MYC/BCL2 double expression	Not applicable	Yes 4/13 (30.8); no 9/13 (69.2); not tested 1/14	IHC-defined MYC/BCL2 double-expression status; this was reported separately from FISH-defined double-hit status.
MYC/BCL2/BCL6 FISH	Not applicable	Tested 8/14 (57.1); MYC rearranged 2/8; BCL2 rearranged 2/8; BCL6 rearranged 1/8; FISH-defined MYC/BCL2 double-hit 1/8 (DLBCL-12); no triple-hit; not tested 6/14	MYC/BCL2/BCL6 FISH results were available in 8/14 DLBCL/HGBL cases. DLBCL-12 showed MYC and BCL2 rearrangements without BCL6 rearrangement and was annotated as HGBL with MYC and BCL2 rearrangements. FISH-defined double-hit status and IHC-defined MYC/BCL2 double-expression status were reported as distinct constructs.
Patient-level disease-specific data abstracted from available hospital records are provided below. NA, not applicable; Not documented, not documented in available retrospective records; Not tested, assay not performed. DLBCL-12 retained its original case identifier for traceability but was annotated as HGBL with MYC and BCL2 rearrangements based on FISH.
Case ID	Group	Rai/Binet stage	IGHV status	del(17p)	del(11q)	del(13q)	Trisomy 12	TP53 mutation	Immunofixation	Prior therapy before renal involvement	Richter transformation	Ann Arbor stage	IPI score	Cell-of-origin/Hans	TP53 abnormality	MYC	BCL2	BCL6	MYC/BCL2 double expression	MYC FISH	BCL2 FISH	BCL6 FISH	FISH interpretation
CLL/SLL-1	CLL/SLL	Not documented	Mutated	Negative	Negative	Positive	Negative	Negative	Negative	No	NA	NA	NA	NA	NA	NA	NA	NA	NA	NA	NA	NA	NA
CLL/SLL-2	CLL/SLL	Not documented	Unmutated	Negative	Positive	Negative	Negative	Negative	Negative	Yes	NA	NA	NA	NA	NA	NA	NA	NA	NA	NA	NA	NA	NA
CLL/SLL-3	CLL/SLL	Not documented	Mutated	Negative	Negative	Positive	Positive	Negative	IgM-κ	No	NA	NA	NA	NA	NA	NA	NA	NA	NA	NA	NA	NA	NA
CLL/SLL-4	CLL/SLL	Not documented	Mutated	Negative	Negative	Positive	Negative	Negative	Negative	Unknown	NA	NA	NA	NA	NA	NA	NA	NA	NA	NA	NA	NA	NA
CLL/SLL-5	CLL/SLL	Not documented	Unmutated	Negative	Negative	Negative	Negative	Negative	Negative	Yes	NA	NA	NA	NA	NA	NA	NA	NA	NA	NA	NA	NA	NA
CLL/SLL-6	CLL/SLL	Not documented	Mutated	Negative	Positive	Negative	Negative	Negative	Negative	Yes	NA	NA	NA	NA	NA	NA	NA	NA	NA	NA	NA	NA	NA
CLL/SLL-7	CLL/SLL	Not documented	Unmutated	Negative	Negative	Positive	Negative	Negative	IgG-κ	No	NA	NA	NA	NA	NA	NA	NA	NA	NA	NA	NA	NA	NA
CLL/SLL-8	CLL/SLL	Not documented	Unmutated	Positive	Negative	Negative	Negative	Positive	Negative	Yes	NA	NA	NA	NA	NA	NA	NA	NA	NA	NA	NA	NA	NA
CLL/SLL-9	CLL/SLL	Not documented	Mutated	Negative	Negative	Positive	Negative	Negative	Negative	No	NA	NA	NA	NA	NA	NA	NA	NA	NA	NA	NA	NA	NA
CLL/SLL-10	CLL/SLL	Not documented	Mutated	Negative	Negative	Negative	Positive	Negative	Negative	No	NA	NA	NA	NA	NA	NA	NA	NA	NA	NA	NA	NA	NA
CLL/SLL-11	CLL/SLL	Not documented	Unmutated	Negative	Negative	Positive	Negative	Negative	IgM-λ	Unknown	NA	NA	NA	NA	NA	NA	NA	NA	NA	NA	NA	NA	NA
CLL/SLL-12	CLL/SLL	Not documented	Mutated	Negative	Positive	Negative	Negative	Negative	Negative	Yes	NA	NA	NA	NA	NA	NA	NA	NA	NA	NA	NA	NA	NA
CLL/SLL-13	CLL/SLL	Not documented	Mutated	Negative	Negative	Negative	Negative	Negative	Negative	No	NA	NA	NA	NA	NA	NA	NA	NA	NA	NA	NA	NA	NA
CLL/SLL-14	CLL/SLL	Not documented	Mutated	Negative	Negative	Positive	Negative	Negative	Negative	Yes	NA	NA	NA	NA	NA	NA	NA	NA	NA	NA	NA	NA	NA
DLBCL-1	DLBCL/HGBL	NA	NA	NA	NA	NA	NA	NA	Negative	No	Not documented	I/IE	1	GCB	Not tested	Not tested	Not tested	Not tested	Not tested	Not tested	Not tested	Not tested	Not tested
DLBCL-2	DLBCL/HGBL	NA	NA	NA	NA	NA	NA	NA	Negative	No	Not documented	IV	4	non-GCB	TP53 abnormality	High MYC expression	High BCL2 expression	Low BCL6 expression	Yes	Negative	Negative	Negative	MYC/BCL2/BCL6 FISH negative
DLBCL-3	DLBCL/HGBL	NA	NA	NA	NA	NA	NA	NA	Negative	No	Not documented	III	2	GCB	No clear abnormality	Low MYC expression	High BCL2 expression	High BCL6 expression	No	Not tested	Not tested	Not tested	Not tested
DLBCL-4	DLBCL/HGBL	NA	NA	NA	NA	NA	NA	NA	Not tested	No	Not documented	II/IIE	2	non-GCB	No clear abnormality	Low MYC expression	High BCL2 expression	Low BCL6 expression	No	Not tested	Not tested	Not tested	Not tested
DLBCL-5	DLBCL/HGBL	NA	NA	NA	NA	NA	NA	NA	Negative	Yes	Not documented	IV	4	non-GCB	TP53 abnormality	High MYC expression	High BCL2 expression	High BCL6 expression	Yes	Rearranged	Negative	Negative	MYC rearrangement only
DLBCL-6	DLBCL/HGBL	NA	NA	NA	NA	NA	NA	NA	Negative	No	Not documented	II/IIE	1	GCB	No clear abnormality	Low MYC expression	Low BCL2 expression	High BCL6 expression	No	Not tested	Not tested	Not tested	Not tested
DLBCL-7	DLBCL/HGBL	NA	NA	NA	NA	NA	NA	NA	Negative	No	Not documented	IV	3	non-GCB	No clear abnormality	High MYC expression	High BCL2 expression	Low BCL6 expression	Yes	Negative	Negative	Negative	MYC/BCL2/BCL6 FISH negative
DLBCL-8	DLBCL/HGBL	NA	NA	NA	NA	NA	NA	NA	Negative	Yes	Not documented	III	3	non-GCB	No clear abnormality	Low MYC expression	High BCL2 expression	High BCL6 expression	No	Negative	Rearranged	Negative	BCL2 rearrangement only
DLBCL-9	DLBCL/HGBL	NA	NA	NA	NA	NA	NA	NA	Not tested	Unknown	Not documented	IV	3	GCB	No clear abnormality	High MYC expression	Low BCL2 expression	High BCL6 expression	No	Negative	Negative	Rearranged	BCL6 rearrangement only
DLBCL-10	DLBCL/HGBL	NA	NA	NA	NA	NA	NA	NA	Negative	Yes	Not documented	IV	4	non-GCB	TP53 abnormality	Low MYC expression	High BCL2 expression	Low BCL6 expression	No	Negative	Negative	Negative	MYC/BCL2/BCL6 FISH negative
DLBCL-11	DLBCL/HGBL	NA	NA	NA	NA	NA	NA	NA	Not tested	Unknown	Not documented	III	3	non-GCB	No clear abnormality	Low MYC expression	High BCL2 expression	High BCL6 expression	No	Not tested	Not tested	Not tested	Not tested
DLBCL-12	DLBCL/HGBL	NA	NA	NA	NA	NA	NA	NA	Negative	No	Not documented	IV	5	GCB	No clear abnormality	High MYC expression	Low BCL2 expression	High BCL6 expression	No	Rearranged	Rearranged	Negative	FISH-defined MYC/BCL2 double-hit; annotated as HGBL with MYC and BCL2 rearrangements; no BCL6 rearrangement
DLBCL-13	DLBCL/HGBL	NA	NA	NA	NA	NA	NA	NA	Negative	Yes	Not documented	IV	3	non-GCB	TP53 abnormality	Low MYC expression	High BCL2 expression	Low BCL6 expression	No	Not tested	Not tested	Not tested	Not tested
DLBCL-14	DLBCL/HGBL	NA	NA	NA	NA	NA	NA	NA	Negative	No	Not documented	IV	2	non-GCB	No clear abnormality	High MYC expression	High BCL2 expression	High BCL6 expression	Yes	Negative	Negative	Negative	MYC/BCL2/BCL6 FISH negative

## Sheet: Table S2
Supplementary Table S2. Pathological features, dominant renal pathological categories, and renal responses
Case ID	Group	Tissue acquisition	Key pathological finding	Dominant pathological category	Mixed/overlapping features	Best hematologic response	Best renal response	Attribution comment
CLL/SLL-1	CLL/SLL	Native kidney biopsy	Diffuse small lymphocytic infiltration in the renal interstitium.	Direct infiltrative parenchymal/interstitial pattern	No	PR	PR	No additional attribution uncertainty flagged.
CLL/SLL-2	CLL/SLL	Native kidney biopsy	Focal proliferative glomerulonephritis with focal small lymphocytic infiltration in the renal interstitium.	Infiltrative pattern with concurrent glomerular/vascular lesion	Yes	PR	PR	No additional attribution uncertainty flagged.
CLL/SLL-3	CLL/SLL	Native kidney biopsy	Diffuse renal interstitial infiltration by CLL/SLL with granulomatous interstitial nephritis.	Direct infiltrative parenchymal/interstitial pattern	No	PR	CR	No additional attribution uncertainty flagged.
CLL/SLL-4	CLL/SLL	Native kidney biopsy	Focal proliferative glomerulonephritis with multifocal/patchy small lymphocytic infiltration in the renal interstitium; cryoglobulin-related renal injury was considered.	Infiltrative pattern with concurrent glomerular/vascular lesion	Yes	SD	PR	No additional attribution uncertainty flagged.
CLL/SLL-5	CLL/SLL	Native kidney biopsy	Membranoproliferative glomerulonephritis (MPGN) with multifocal/patchy small lymphocytic infiltration in the renal interstitium; cryoglobulinemia-related renal injury was considered.	Infiltrative pattern with concurrent glomerular/vascular lesion	Yes	PR	PR	No additional attribution uncertainty flagged.
CLL/SLL-6	CLL/SLL	Native kidney biopsy	Secondary focal segmental glomerulosclerosis (FSGS) with multifocal/patchy small lymphocytic infiltration in the renal interstitium.	Infiltrative pattern with concurrent glomerular/vascular lesion	Yes	PR	PR	No additional attribution uncertainty flagged.
CLL/SLL-7	CLL/SLL	Native kidney biopsy	Mesangial proliferative glomerular lesion with thrombotic microangiopathy (TMA) and patchy small lymphocytic infiltration in the renal interstitium.	Infiltrative pattern with concurrent glomerular/vascular lesion	Yes	PR	PR	No additional attribution uncertainty flagged.
CLL/SLL-8	CLL/SLL	Native kidney biopsy	Monoclonal membranous nephropathy with IgG1-lambda deposition.	Immune-/monoclonal protein-related glomerular pattern without definite infiltration	No	SD	NR	No additional attribution uncertainty flagged.
CLL/SLL-9	CLL/SLL	Native kidney biopsy	Focal proliferative IgA nephropathy with renal interstitial involvement by CLL/SLL.	Infiltrative pattern with concurrent glomerular/vascular lesion	Yes	SD	PR	No additional attribution uncertainty flagged.
CLL/SLL-10	CLL/SLL	Native kidney biopsy	Stage I membranous nephropathy, secondary membranous nephropathy not excluded, with focal small lymphocytic infiltration in the renal interstitium.	Infiltrative pattern with concurrent glomerular/vascular lesion	Yes	CR	CR	Membranous nephropathy; secondary membranous nephropathy could not be excluded; attribution to CLL/SLL was considered possible but not definite.
CLL/SLL-11	CLL/SLL	Native kidney biopsy	Stage II segmental/secondary membranous nephropathy with ischemic renal injury and multifocal/patchy small lymphocytic infiltration in the renal interstitium.	Infiltrative pattern with concurrent glomerular/vascular lesion	Yes	PR	PR	Membranous nephropathy; secondary membranous nephropathy could not be excluded; attribution to CLL/SLL was considered possible but not definite.
CLL/SLL-12	CLL/SLL	Native kidney biopsy	Immunotactoid glomerulopathy with monoclonal immunoglobulin deposition-associated proliferative glomerulonephritis.	Immune-/monoclonal protein-related glomerular pattern without definite infiltration	No	PR	NR	No additional attribution uncertainty flagged.
CLL/SLL-13	CLL/SLL	Native kidney biopsy	Stage II PLA2R-associated membranous nephropathy; secondary membranous nephropathy not excluded.	Immune-/monoclonal protein-related glomerular pattern without definite infiltration	No	PR	PR	PLA2R-associated membranous nephropathy; flagged as an uncertain/concurrent lesion rather than definitively attributable to CLL/SLL.
CLL/SLL-14	CLL/SLL	Native kidney biopsy	Secondary endocapillary proliferative glomerulonephritis with IgM-kappa monoclonal deposition and small lymphocytic infiltration in the renal interstitium; immunophenotype supported renal involvement by small B-cell lymphoma.	Infiltrative pattern with concurrent glomerular/vascular lesion	Yes	PD	ESRD	No additional attribution uncertainty flagged.
DLBCL-1	DLBCL/HGBL	Native kidney biopsy	Normal renal architecture was effaced by sheet-like infiltration of medium-to-large atypical lymphocytes; immunophenotype supported DLBCL (GCB-like).	Direct infiltrative parenchymal/interstitial pattern	No	CR	CR	No additional attribution uncertainty flagged.
DLBCL-2	DLBCL/HGBL	Native kidney biopsy	Diffuse infiltration of renal tissue by medium-to-large atypical B cells; immunophenotype supported DLBCL, non-GCB-like.	Direct infiltrative parenchymal/interstitial pattern	No	CR	PR	No additional attribution uncertainty flagged.
DLBCL-3	DLBCL/HGBL	Image-guided renal/renal hilar lesion biopsy	Left renal mass biopsy showed infiltration by medium-to-large atypical B cells; immunophenotype supported DLBCL (GCB-like).	Mass-forming renal/hilar lesion pattern	No	PR	PR	No additional attribution uncertainty flagged.
DLBCL-4	DLBCL/HGBL	Image-guided renal/renal hilar lesion biopsy	Right kidney tissue showed nodular and diffuse infiltration by medium-to-large atypical B cells; immunophenotype supported DLBCL.	Mass-forming renal/hilar lesion pattern	No	CR	CR	No additional attribution uncertainty flagged.
DLBCL-5	DLBCL/HGBL	Image-guided renal/renal hilar lesion biopsy	Renal hilar lesion showed diffuse infiltration by large atypical B cells; immunophenotype supported DLBCL.	Mass-forming renal/hilar lesion pattern	No	CR	PR	No additional attribution uncertainty flagged.
DLBCL-6	DLBCL/HGBL	Native kidney biopsy	Renal parenchymal architecture was disrupted by diffuse interstitial infiltration of medium-to-large atypical B cells.	Direct infiltrative parenchymal/interstitial pattern	No	CR	CR	No additional attribution uncertainty flagged.
DLBCL-7	DLBCL/HGBL	Image-guided renal/renal hilar lesion biopsy	Right renal hilar mass biopsy showed infiltration by medium-to-large atypical B cells with extensive necrosis; immunophenotype supported DLBCL, non-GCB-like.	Mass-forming renal/hilar lesion pattern	No	PD	NR	No additional attribution uncertainty flagged.
DLBCL-8	DLBCL/HGBL	Native kidney biopsy	Right kidney tissue showed nodular proliferation of medium-sized atypical B cells; immunophenotype supported DLBCL.	Mass-forming renal/hilar lesion pattern	No	PR	PR	No additional attribution uncertainty flagged.
DLBCL-9	DLBCL/HGBL	Image-guided renal/renal hilar lesion biopsy	Left renal mass biopsy showed infiltration by medium-to-large atypical B cells; immunophenotype supported DLBCL.	Mass-forming renal/hilar lesion pattern	No	PR	NR	No additional attribution uncertainty flagged.
DLBCL-10	DLBCL/HGBL	Native kidney biopsy	Diffuse interstitial infiltration by medium-to-large atypical B cells with tubular compression and interstitial edema; immunophenotype supported DLBCL, non-GCB-like.	Direct infiltrative parenchymal/interstitial pattern	No	CR	CR	No additional attribution uncertainty flagged.
DLBCL-11	DLBCL/HGBL	Native kidney biopsy	Renal parenchymal architecture was disrupted by diffuse interstitial infiltration of medium-to-large atypical B cells; immunophenotype supported DLBCL, considered non-GCB type.	Direct infiltrative parenchymal/interstitial pattern	No	PR	PR	No additional attribution uncertainty flagged.
DLBCL-12	DLBCL/HGBL	Native kidney biopsy	Diffuse infiltration of renal tissue by medium-to-large atypical B cells with focal mesangial proliferative glomerular changes; immunophenotype supported DLBCL, and available FISH results supported annotation as HGBL with MYC and BCL2 rearrangements.	Direct infiltrative parenchymal/interstitial pattern	Yes	CR	PR	No additional attribution uncertainty flagged.
DLBCL-13	DLBCL/HGBL	Native kidney biopsy	Renal parenchymal architecture was disrupted by diffuse interstitial infiltration of medium-to-large atypical B cells with focal necrosis; immunophenotype supported DLBCL.	Direct infiltrative parenchymal/interstitial pattern	No	PD	ESRD	No additional attribution uncertainty flagged.
DLBCL-14	DLBCL/HGBL	Image-guided renal/renal hilar lesion biopsy	Right renal hilar mass biopsy showed infiltration by medium-to-large atypical B cells, consistent with DLBCL, non-GCB type.	Mass-forming renal/hilar lesion pattern	No	SD	PR	No additional attribution uncertainty flagged.
Descriptive renal response by dominant pathological category
Dominant pathological category	Renal CR/PR	CR	PR	NR	ESRD
Direct infiltrative parenchymal/interstitial pattern	8/9 (88.9)	4	4	0	1
Infiltrative pattern with concurrent glomerular/vascular lesion	8/9 (88.9)	1	7	0	1
Immune-/monoclonal protein-related glomerular pattern without definite infiltration	1/3 (33.3)	0	1	2	0
Mass-forming renal/hilar lesion pattern	5/7 (71.4)	1	4	2	0
Notes: Dominant pathological category was assigned according to the principal lesion pattern considered most clinically relevant in each case. Mixed/overlapping features indicate the presence of relevant additional glomerular, vascular, immune/monoclonal, or focal pathological features beyond the dominant category. Assignment to a single dominant category was based on consensus review of the orig…
Attribution comments were added as a dedicated column for glomerular lesions in which causal attribution to the underlying B-cell neoplasm was possible, uncertain, or concurrent rather than definite; unflagged cases are explicitly marked as having no additional attribution uncertainty flagged in the available source review.

## Sheet: Table S3
Supplementary Table S3. Study-defined renal response criteria
Response category	Operational definition	Key variables used	Comment
Complete renal response (CR)	Serum creatinine returned to the institutional reference range or to the pre-involvement baseline in patients with pre-existing chronic kidney disease, together with reduction of 24-h urinary protein excretion to <0.5 g/24 h. When quantitative 24-h urinary protein data were unavailable, disappearance or near-disappearance of clinically significant proteinuria was defined as repeated negative or t…	Serum creatinine/eGFR, 24-h urinary protein excretion, dialysis status	Study-defined endpoint intended for heterogeneous renal involvement rather than an international cross-disease standard.
Partial renal response (PR)	A ≥30% decrease in serum creatinine or a ≥30% increase in eGFR and/or a ≥50% reduction in 24-h urinary protein excretion without meeting criteria for CR and without progression to ESRD.	Serum creatinine/eGFR, 24-h urinary protein excretion, dialysis status	Applied using serial quantitative data where available; otherwise supported by closest clinical records.
No response (NR)	Failure to meet CR or PR criteria, persistent clinically significant renal dysfunction/proteinuria without meaningful improvement, or worsening renal parameters not reaching ESRD.	Serum creatinine/eGFR, 24-h urinary protein excretion, dialysis status	Used when no clear renal improvement was documented during follow-up.
End-stage renal disease (ESRD)	Progression to maintenance dialysis dependence or irreversible kidney failure during follow-up.	Dialysis status, renal function trajectory	Classified separately from NR because it represents irreversible severe renal outcome.
Note: Among the six patients classified as having renal CR, five met the quantitative criterion of 24-h urinary protein excretion <0.5 g/24 h, and one relied on the qualitative urinalysis-based criterion.
Abbreviations: CR, complete response; PR, partial response; NR, no response; ESRD, end-stage renal disease; eGFR, estimated glomerular filtration rate.

## Sheet: Table S4
Supplementary Table S4. Disease-group breakdown of excluded patients
Exclusion reason	CLL/SLL	DLBCL	Other B-cell neoplasms	Total
No tissue-based confirmation	19	13	0	32
Diagnosis other than CLL/SLL or DLBCL	0	0	10	10
Renal abnormalities judged unrelated to the hematologic malignancy	7	4	0	11
Missing key clinical, pathological, treatment, or follow-up data	7	8	0	15
Total excluded	33	25	10	68
Notes: Exclusion categories were assigned according to the main reason for exclusion; each excluded patient was counted once only.
Abbreviations: CLL/SLL, chronic lymphocytic leukemia/small lymphocytic lymphoma; DLBCL, diffuse large B-cell lymphoma.
